# Supplementary material for: Manipulating objects during learning shrinks the global scale of spatial representations in memory: a virtual reality study
Source: Sci Rep. 2024 Feb 1;14:2656. doi: 10.1038/s41598-024-53239-1 (PMC10834426; doi:10.1038/s41598-024-53239-1)
Supplement: Supplementary file 1 — Supplementary Information. [file 41598_2024_53239_MOESM1_ESM.xlsx]

## Sheet: Feuil1
S	CONDITION	MANIPULABILITY	LIST	GENRE	AGE	HEIGHT	WEIGHT	Scaling_Bias	DistAcc	AngleAcc	r	Scale	Retrieval	RetrSUM	HAB_SPORT	HAB_FREQ_SPORT	HAB_RANDO	HAB_WALK	HAB_JV	HAB_PC_CONS	HAB_SMART	HAB_HMD	HAB_SICK	HAB_CINETOSE	HAB_GENE	HAB_DIFF_GLOBAL	HAB_DIFF_COG	HAB_DIFF_PHYS	HAB_PERF	VMIQ_EXT	VMIQ_INT	VMIQ_KINE
1	A	M	1	F	19	169	62	0.107	0.692	0.553	0.254	0.26	3	8	1	3	1	30	0	0	0	0	0	0	0	0	0	2	0	1	17	15
1	A	N_M	1	F	19	169	62	-0.06	0.865	0.83	0.848	0.817	5	8	1	3	1	30	0	0	0	0	0	0	0	0	0	2	0	1	17	15
2	P	M	2	M	44	177	93	-0.016	0.865	0.794	0.85	0.921	4	9	0	0	1	30	3	10	0	1	0	0	0	0	0	0	3	12	12	13
2	P	N_M	2	M	44	177	93	0.049	0.858	0.869	0.877	0.73	5	9	0	0	1	30	3	10	0	1	0	0	0	0	0	0	3	12	12	13
3	A	M	3	F	18	176	50	-0.095	0.752	0.566	0.218	0.196	4	8	0	0	1	30	2	1	0.2	0	1	0	0	0	0	0	2	16	22	15
3	A	N_M	3	F	18	176	50	-0.019	0.8	0.695	0.627	0.621	4	8	0	0	1	30	2	1	0.2	0	1	0	0	0	0	0	2	16	22	15
4	P	M	1	F	20	172	70	0.047	0.817	0.741	0.729	0.756	5	12	1	3	0	60	0	0	4	1	1	0	0	0	0	0	2	33	16	31
4	P	N_M	1	F	20	172	70	-0.034	0.824	0.836	0.852	0.802	7	12	1	3	0	60	0	0	4	1	1	0	0	0	0	0	2	33	16	31
5	A	M	2	F	19	160	50	-0.064	0.705	0.73	0.561	0.391	4	10	1	4	1	30	0	0	0	1	1	0	0	0	0	0	2	27	34	22
5	A	N_M	2	F	19	160	50	0.081	0.749	0.69	0.647	0.438	6	10	1	4	1	30	0	0	0	1	1	0	0	0	0	0	2	27	34	22
6	P	M	3	F	22	165	61	0.157	0.694	0.439	0.616	0.484	3	8	1	8	0	120	1	0	1	1	2	0	0	1	2	0	1	32	23	31
6	P	N_M	3	F	22	165	61	0.026	0.815	0.765	0.777	0.751	5	8	1	8	0	120	1	0	1	1	2	0	0	1	2	0	1	32	23	31
7	A	M	1	F	19	163	58	0.097	0.731	0.525	0.238	0.212	2	6	1	4	0	60	1	1	2	1	3	0	0	0	0	0	2	48	15	19
7	A	N_M	1	F	19	163	58	-0.05	0.679	0.597	0.31	0.209	4	6	1	4	0	60	1	1	2	1	3	0	0	0	0	0	2	48	15	19
8	P	M	2	M	23	166	60	0.006	0.958	0.971	0.995	0.999	7	15	1	3.5	0	60	3	5	2	0	1	0	0	0	1	0	2	25	14	13
8	P	N_M	2	M	23	166	60	0.015	0.946	0.947	0.983	0.942	8	15	1	3.5	0	60	3	5	2	0	1	0	0	0	1	0	2	25	14	13
9	A	M	3	F	19	170	63	-0.072	0.873	0.899	0.903	0.814	5	8	0	0	1	35	1	0.2	1	0	0	0	0	1	1	0	1	31	35	36
9	A	N_M	3	F	19	170	63	0.054	0.819	0.718	0.581	0.602	3	8	0	0	1	35	1	0.2	1	0	0	0	0	1	1	0	1	31	35	36
10	P	M	1	F	19	175	65	0.02	0.848	0.812	0.735	0.773	4	8	1	7.5	0	150	0	0	0	1	1	0	0	0	1	0	2	28	22	29
10	P	N_M	1	F	19	175	65	-0.01	0.851	0.852	0.862	0.937	4	8	1	7.5	0	150	0	0	0	1	1	0	0	0	1	0	2	28	22	29
11	A	M	2	M	24	184	73	-0.047	0.767	0.808	0.658	0.655	5	13	1	5	0	60	2	5	3	1	0	0	0	0	2	0	2	39	21	18
11	A	N_M	2	M	24	184	73	0.01	0.955	0.936	0.987	1.016	8	13	1	5	0	60	2	5	3	1	0	0	0	0	2	0	2	39	21	18
12	P	M	3	F	24	158	43	-0.065	0.845	0.798	0.852	0.893	3	8	1	3.5	1	45	0	0	0	1	0	0	0	1	2	0	1	25	15	13
12	P	N_M	3	F	24	158	43	0.037	0.783	0.771	0.675	0.688	5	8	1	3.5	1	45	0	0	0	1	0	0	0	1	2	0	1	25	15	13
13	A	M	1	M	25	186	82	-0.003	0.88	0.846	0.871	0.949	3	11	1	2	1	60	3	10	0	1	0	0	0	0	1	0	3	32	34	17
13	A	N_M	1	M	25	186	82	-0.015	0.933	0.937	0.98	0.932	8	11	1	2	1	60	3	10	0	1	0	0	0	0	1	0	3	32	34	17
14	P	M	2	F	21	166	66	-0.027	0.65	0.477	0.317	0.358	4	7	0	0	1	45	0	0	0	1	1	0	0	0	0	0	2	23	15	16
14	P	N_M	2	F	21	166	66	0.12	0.716	0.608	0.393	0.444	3	7	0	0	1	45	0	0	0	1	1	0	0	0	0	0	2	23	15	16
15	A	M	3	F	18	167	55	-0.082	0.686	0.629	0.271	0.24	6	10	1	3	0	30	1	0	0.3	1	1	0	0	0	0	0	2	47	41	41
15	A	N_M	3	F	18	167	55	0.038	0.82	0.769	0.768	0.906	4	10	1	3	0	30	1	0	0.3	1	1	0	0	0	0	0	2	47	41	41
16	P	M	1	F	21	166	55	-0.046	0.923	0.928	0.964	0.911	6	12	1	2	1	90	1	0	5	1	0	0	0	0	0	0	2	27	14	19
16	P	N_M	1	F	21	166	55	0.011	0.966	0.961	0.992	1.005	6	12	1	2	1	90	1	0	5	1	0	0	0	0	0	0	2	27	14	19
17	A	M	2	M	25	154	48	-0.092	0.778	0.798	0.757	0.707	5	10	1	3	2	60	3	5	10	1	0	0	0	0	1	0	2	57	51	59
17	A	N_M	2	M	25	154	48	0.046	0.802	0.78	0.725	0.496	5	10	1	3	2	60	3	5	10	1	0	0	0	0	1	0	2	57	51	59
18	P	M	3	F	23	168	97	-0.029	0.945	0.972	0.992	0.986	6	12	0	0	1	60	1	0.1	1	0	0	0	0	0	0	0	3	26	23	20
18	P	N_M	3	F	23	168	97	0.019	0.921	0.898	0.957	1.044	6	12	0	0	1	60	1	0.1	1	0	0	0	0	0	0	0	3	26	23	20
19	A	M	1	F	24	158	48	0.114	0.765	0.672	0.562	0.606	3	9	0	0	3	120	0	0	0	0	1	0	0	0	1	0	1	31	25	22
19	A	N_M	1	F	24	158	48	-0.102	0.773	0.757	0.716	0.706	6	9	0	0	3	120	0	0	0	0	1	0	0	0	1	0	1	31	25	22
20	P	M	2	F	26	165	64	-0.068	0.901	0.902	0.956	0.921	6	14	0	0	2	30	1	0	0	0	2	0	0	1	1	1	2	19	38	29
20	P	N_M	2	F	26	165	64	0.052	0.894	0.872	0.941	0.923	8	14	0	0	2	30	1	0	0	0	2	0	0	1	1	1	2	19	38	29
21	A	M	3	F	20	172	60	-0.044	0.706	0.617	0.47	0.373	3	7	0	0	45	0	0	0	1	0	0	0	0	1	1	0	2	31	33	31
21	A	N_M	3	F	20	172	60	-0.048	0.755	0.474	0.423	0.406	4	7	0	0	45	0	0	0	1	0	0	0	0	1	1	0	2	31	33	31
22	P	M	1	M	24	183	85	-0.001	0.943	0.932	0.965	1.013	6	13	1	4	1	60	3	30	0	1	1	0	0	0	1	0	3	21	22	18
22	P	N_M	1	M	24	183	85	-0.027	0.84	0.855	0.87	0.67	7	13	1	4	1	60	3	30	0	1	1	0	0	0	1	0	3	21	22	18
23	A	M	2	F	24	173	56	-0.029	0.875	0.883	0.933	0.887	3	8	0	0	2	30	0	0	0	0	1	0	0	0	2	0	2	28	26	49
23	A	N_M	2	F	24	173	56	0.052	0.803	0.836	0.836	0.682	5	8	0	0	2	30	0	0	0	0	1	0	0	0	2	0	2	28	26	49
25	A	M	1	F	25	158	55	-0.018	0.878	0.799	0.866	0.799	6	10	0	0	0	60	0	0	0	0	1	0	0	0	0	0	1	45	37	28
25	A	N_M	1	F	25	158	55	-0.083	0.831	0.848	0.855	0.842	4	10	0	0	0	60	0	0	0	0	1	0	0	0	0	0	1	45	37	28
26	P	M	2	M	25	179	92	-0.014	0.967	0.976	0.996	0.987	8	16	0	0	0	60	3	17	0.3	0	1	0	0	0	1	0	3	16	12	13
26	P	N_M	2	M	25	179	92	0.011	0.966	0.956	0.991	0.949	8	16	0	0	0	60	3	17	0.3	0	1	0	0	0	1	0	3	16	12	13
27	A	M	3	M	34	170	78	-0.093	0.757	0.757	0.641	0.601	6	13	0	0	2	60	1	0	0	1	1	0	0	0	0	0	2	23	12	17
27	A	N_M	3	M	34	170	78	-0.078	0.83	0.887	0.836	0.812	7	13	0	0	2	60	1	0	0	1	1	0	0	0	0	0	2	23	12	17
28	P	M	1	M	27	165	52.5	-0.012	0.947	0.945	0.975	0.998	8	14	1	6	0	30	0	0	0	1	1	0	0	0	0	0	2	36	43	26
28	P	N_M	1	M	27	165	52.5	-0.025	0.926	0.927	0.973	0.905	6	14	1	6	0	30	0	0	0	1	1	0	0	0	0	0	2	36	43	26
29	A	M	2	F	29	165	52	-0.14	0.742	0.736	0.663	0.577	6	9	1	2	0	30	0	0	0	0	1	0	0	1	0	0	2	39	30	28
29	A	N_M	2	F	29	165	52	0.099	0.754	0.702	0.577	0.648	3	9	1	2	0	30	0	0	0	0	1	0	0	1	0	0	2	39	30	28
30	P	M	3	M	18	178	70	-0.011	0.956	0.976	0.994	0.99	8	16	1	3	2	45	2	10	0	1	1	1	1	1	0	0	3	34	16	16
30	P	N_M	3	M	18	178	70	-0.003	0.969	0.979	0.995	0.921	8	16	1	3	2	45	2	10	0	1	1	1	1	1	0	0	3	34	16	16
32	P	M	2	F	22	178	67	-0.05	0.921	0.956	0.982	0.921	7	14	0	0	0	150	0	0	0	0	2	0	0	0	1	0	2	31	36	33
32	P	N_M	2	F	22	178	67	-0.004	0.943	0.932	0.975	0.971	7	14	0	0	0	150	0	0	0	0	2	0	0	0	1	0	2	31	36	33
33	A	M	2	F	20	163	54	-0.073	0.853	0.835	0.919	0.827	8	14	1	9.5	1	30	0	0	0	1	1	0	0	1	1	0	1	21	21	33
33	A	N_M	2	F	20	163	54	0.035	0.856	0.802	0.887	0.773	6	14	1	9.5	1	30	0	0	0	1	1	0	0	1	1	0	1	21	21	33
34	P	M	2	M	18	179	60	-0.072	0.738	0.568	0.462	0.406	3	11	0	0	2	120	2	4	0	1	0	0	0	1	1	0	2	33	30	28
34	P	N_M	2	M	18	179	60	0.008	0.799	0.627	0.509	0.337	8	11	0	0	2	120	2	4	0	1	0	0	0	1	1	0	2	33	30	28
35	A	M	3	F	21	164	58	0.027	0.68	0.565	0.262	0.243	3	6	1	3	0	45	2	10	1	1	1	0	0	0	0	0	3	43	22	24
35	A	N_M	3	F	21	164	58	0.026	0.772	0.626	0.55	0.579	3	6	1	3	0	45	2	10	1	1	1	0	0	0	0	0	3	43	22	24
36	P	M	1	F	24	160	90	0	0.902	0.871	0.868	0.919	NA	0	1	2.5	0	60	2	30	1	1	0	0	0	0	0	0	3	14	12	17
36	P	N_M	1	F	24	160	90	-0.044	0.77	0.583	0.418	0.413	NA	0	1	2.5	0	60	2	30	1	1	0	0	0	0	0	0	3	14	12	17
37	A	M	1	F	18	167	60	0.096	0.725	0.494	0.466	0.487	3	9	0	0	1	45	1	1	0	0	2	0	0	2	1	0	1	23	18	18
37	A	N_M	1	F	18	167	60	-0.076	0.69	0.586	0.225	0.225	6	9	0	0	1	45	1	1	0	0	2	0	0	2	1	0	1	23	18	18
38	P	M	3	M	26	170	64	-0.05	0.896	0.547	0.965	0.903	8	15	1	4	2	240	0	0	0	0	0	0	1	1	1	2	2	25	29	34
38	P	N_M	3	M	26	170	64	0.034	0.892	0.561	0.949	0.94	7	15	1	4	2	240	0	0	0	0	0	0	1	1	1	2	2	25	29	34
39	A	M	1	F	29	175	68	0.049	0.77	0.644	0.53	0.522	5	10	1	7	0	120	0	0	0	0	0	0	0	1	1	0	2	19	15	17
39	A	N_M	1	F	29	175	68	-0.019	0.81	0.823	0.742	0.691	5	10	1	7	0	120	0	0	0	0	0	0	0	1	1	0	2	19	15	17
41	A	M	3	F	19	170	60	-0.066	0.758	0.704	0.422	0.253	5	9	0	0	1	90	1	30	30	1	1	0	0	0	0	0	2	32	25	23
41	A	N_M	3	F	19	170	60	-0.009	0.73	0.59	0.381	0.336	4	9	0	0	1	90	1	30	30	1	1	0	0	0	0	0	2	32	25	23
42	P	M	1	F	20	166	60	-0.006	0.751	0.67	0.544	0.589	3	6	0	0	0	20	2	3.5	7.5	1	0	0	0	0	0	0	2	26	28	28
42	P	N_M	1	F	20	166	60	-0.091	0.696	0.547	0.468	0.361	3	6	0	0	0	20	2	3.5	7.5	1	0	0	0	0	0	0	2	26	28	28
43	A	M	2	F	24	178	65	-0.089	0.816	0.814	0.864	0.718	6	14	0	0	1	60	0	0	0	1	1	0	0	1	1	0	1	25	12	12
43	A	N_M	2	F	24	178	65	0.025	0.818	0.73	0.788	0.693	8	14	0	0	1	60	0	0	0	1	1	0	0	1	1	0	1	25	12	12
44	P	M	3	F	18	170	51	-0.112	0.691	0.624	0.335	0.315	3	6	1	2	0	35	1	0.5	2	0	1	0	0	1	1	0	2	29	15	44
44	P	N_M	3	F	18	170	51	-0.007	0.792	0.632	0.45	0.426	3	6	1	2	0	35	1	0.5	2	0	1	0	0	1	1	0	2	29	15	44
45	A	M	1	F	19	165	68	0.005	0.812	0.457	0.127	0.132	4	8	1	3	0	60	0	0	1	0	0	0	0	0	1	0	3	32	28	32
45	A	N_M	1	F	19	165	68	0.004	0.798	0.414	0.597	0.458	4	8	1	3	0	60	0	0	1	0	0	0	0	0	1	0	3	32	28	32
46	P	M	2	F	19	171	48	-0.174	0.684	0.661	0.449	0.369	4	8	0	0	0	90	1	0	0	0	2	0	0	1	2	0	2	32	39	52
46	P	N_M	2	F	19	171	48	0.07	0.802	0.732	0.694	0.804	4	8	0	0	0	90	1	0	0	0	2	0	0	1	2	0	2	32	39	52
47	A	M	3	F	21	164	45	-0.07	0.762	0.73	0.642	0.567	4	8	1	2	0	12.5	0	0	0	1	0	0	0	0	0	0	3	19	25	20
47	A	N_M	3	F	21	164	45	0.031	0.782	0.706	0.685	0.805	4	8	1	2	0	12.5	0	0	0	1	0	0	0	0	0	0	3	19	25	20
48	P	M	1	F	22	164	56	0.034	0.873	0.912	0.911	0.929	5	11	1	4	1	90	1	1	0	0	2	1	2	0	1	0	2	30	30	27
48	P	N_M	1	F	22	164	56	0	0.952	0.946	0.989	0.991	6	11	1	4	1	90	1	1	0	0	2	1	2	0	1	0	2	30	30	27
49	A	M	2	F	18	179	70	-0.071	0.708	0.435	0.235	0.251	2	2	1	1.5	0	15	0	0	0	1	0	0	0	1	1	0	2	35	22	37
49	A	N_M	2	F	18	179	70	0.023	0.753	0.378	0.311	0.28	0	2	1	1.5	0	15	0	0	0	1	0	0	0	1	1	0	2	35	22	37
50	P	M	3	F	18	155	47	-0.084	0.776	0.804	0.77	0.713	5	11	0	0	0	30	0	10	20	1	1	0	0	1	1	0	2	60	56	38
50	P	N_M	3	F	18	155	47	-0.032	0.819	0.795	0.769	0.623	6	11	0	0	0	30	0	10	20	1	1	0	0	1	1	0	2	60	56	38
51	A	M	1	F	20	158	52	0.001	0.91	0.929	0.958	0.989	7	14	0	0	2	60	1	3	4	1	0	0	0	0	1	0	2	39	34	40
51	A	N_M	1	F	20	158	52	-0.008	0.935	0.952	0.988	0.972	7	14	0	0	2	60	1	3	4	1	0	0	0	0	1	0	2	39	34	40
52	P	M	2	F	19	157	70	-0.096	0.824	0.232	0.73	0.744	5	11	0	0	20	0	0	12	0	0	0	0	0	1	2	0	1	25	27	32
52	P	N_M	2	F	19	157	70	0.057	0.816	0.47	0.173	0.172	6	11	0	0	20	0	0	12	0	0	0	0	0	1	2	0	1	25	27	32
53	A	M	3	F	18	165	57	-0.015	0.95	0.969	0.993	1.04	4	12	1	2.5	0	20	1	0	2.5	1	0	0	0	0	1	0	1	39	27	37
53	A	N_M	3	F	18	165	57	0.057	0.917	0.962	0.988	0.959	8	12	1	2.5	0	20	1	0	2.5	1	0	0	0	0	1	0	1	39	27	37
54	P	M	1	F	18	180	59	0.085	0.864	0.935	0.962	1.167	8	16	1	0.5	0	15	1	0	0.5	0	2	0	0	0	2	0	3	24	18	35
54	P	N_M	1	F	18	180	59	0.001	0.892	0.914	0.96	1.058	8	16	1	0.5	0	15	1	0	0.5	0	2	0	0	0	2	0	3	24	18	35
55	A	M	2	F	24	169	69	-0.082	0.76	0.712	0.686	0.676	5	9	0	0	1	30	2	3.5	4.5	1	0	0	0	1	1	0	2	26	25	29
55	A	N_M	2	F	24	169	69	0.094	0.694	0.573	0.247	0.24	4	9	0	0	1	30	2	3.5	4.5	1	0	0	0	1	1	0	2	26	25	29
56	P	M	3	M	18	178	63	-0.219	0.659	0.58	0.466	0.249	3	10	0	0	0	60	2	6	1	0	1	0	0	1	2	0	2	22	27	25
56	P	N_M	3	M	18	178	63	0.106	0.779	0.619	0.578	0.425	7	10	0	0	0	60	2	6	1	0	1	0	0	1	2	0	2	22	27	25
57	A	M	1	F	18	152	45	0.031	0.779	0.506	0.531	0.52	6	13	0	0	1	120	1	0	1	1	2	0	0	2	2	0	1	15	20	18
57	A	N_M	1	F	18	152	45	-0.037	0.737	0.533	0.693	0.719	7	13	0	0	1	120	1	0	1	1	2	0	0	2	2	0	1	15	20	18
58	P	M	2	F	46	165	59	-0.058	0.776	0.848	0.804	0.777	4	8	1	2.5	1	60	0	0	0	0	1	0	0	2	1	0	2	20	16	15
58	P	N_M	2	F	46	165	59	0.026	0.938	0.911	0.97	0.878	4	8	1	2.5	1	60	0	0	0	0	1	0	0	2	1	0	2	20	16	15
59	A	M	3	F	20	170	58	-0.016	0.912	0.952	0.976	0.929	4	10	1	2	2	120	1	0	0.5	0	0	0	0	0	0	0	3	41	26	17
59	A	N_M	3	F	20	170	58	-0.033	0.922	0.928	0.961	0.881	6	10	1	2	2	120	1	0	0.5	0	0	0	0	0	0	0	3	41	26	17
60	P	M	1	F	20	162	59	0.013	0.962	0.972	0.944	1.004	8	16	1	1	1	30	0	0	0	1	1	0	0	0	2	0	3	17	19	15
60	P	N_M	1	F	20	162	59	-0.003	0.967	0.975	0.995	1.026	8	16	1	1	1	30	0	0	0	1	1	0	0	0	2	0	3	17	19	15
61	A	M	2	M	34	174	78	-0.104	0.855	0.882	0.927	0.973	7	13	0	2	1	35	2	6	3	1	2	1	1	1	1	0	2	26	16	12
61	A	N_M	2	M	34	174	78	0.11	0.862	0.873	0.929	0.716	6	13	0	2	1	35	2	6	3	1	2	1	1	1	1	0	2	26	16	12
62	P	M	3	F	25	184	65	-0.043	0.912	0.959	0.98	0.959	8	16	1	2.5	1	40	0	0	0	1	1	0	0	1	2	0	3	37	35	35
62	P	N_M	3	F	25	184	65	0.019	0.951	0.962	0.988	0.908	8	16	1	2.5	1	40	0	0	0	1	1	0	0	1	2	0	3	37	35	35
63	A	M	1	F	19	163	65	0.08	0.781	0.629	0.534	0.625	3	9	0	1	2	60	1	0.5	0.1	1	1	0	0	1	1	0	2	35	35	32
63	A	N_M	1	F	19	163	65	-0.099	0.685	0.698	0.516	0.455	6	9	0	1	2	60	1	0.5	0.1	1	1	0	0	1	1	0	2	35	35	32
